# Supplementary material for: Multiple Key Hosts and Network Structure Shape Viral Prevalence Across Multispecies Communities of Bees
Source: Ecol Lett. 2026 Jan 28;29(2):e70327. doi: 10.1111/ele.70327 (PMC12853010; doi:10.1111/ele.70327)
Supplement: Supplementary file 2 — Table S1: Location of study sites and number of samples from each bee group collected for viral screening. Table S2: Number of individuals of each species collected and successfully screened for viruses throughout the study, number of sites at which the species was collencted, and the average prevalence and load of the viruses. DWV‐B, deformed wing virus genotype B; BQCV, black queen cell virus; ABPV, acute bee paralysis virus. Table S3: Primer details used in the study. Table S4: Sensitivity analysis of the sociality parameter effect in R 0,i modelling. Increasing parameter for social species increases R 0,i but the relative positions of host species do not change. p = sociality parameter (intraspecific transmission multiplier). p = 1 assumes no effect of sociality. R 0,i is averaged across all sites and years, that is, across the 48 networks. DWV‐B, deformed wing virus type B; BQCV, black queen cell virus; ABPV, acute bee paralysis virus. Table S5: Adjusted prevalence estimation. Observed (raw) presence/absence data were used to estimate the adjusted prevalence (model predicted, based on the number of samples available) per site, year and species. Table shows average prevalence across all sites and years. Table S6: Average basic reproduction number for each virus and bee species R0i across the networks and the number of networks in which the species was recorded (max = 48). Table S7: Comparison of the average prevalence of viruses in bee species: adjusted prevalence (based on the observed prevalence), prevalence after theoretical removal of the first key host, and prevalence after theoretical removal of the second key host. Table S8: Bayes factors of key host removal and intercept only models. Model 1 is compared with Model 2; a Bayes factor above 1 indicated support in favour of Model 1, a value below 1 indicates lack of support for Model 1. Table S9: Results of the hurdle models of viral prevalence and load. Bold terms indicate probability of direction (pd) equa [file ELE-29-0-s001.xlsx]

## Sheet: Content
Table S1. Location of study sites and number of samples from each bee group collected for viral screening.
Table S2. Number of individuals of each species collected and successfully screened for viruses throughout the study, number of sites at which the species was collencted, and the average prevalence and load of the viruses. DWV-B – deformed wing virus genotype B, BQCV – black queen cell virus, ABPV – acute bee paralysis virus.
Table S3. Primer details used in the study.
Table S4. Sensitivity analysis of the sociality parameter effect in R0,i modelling. Increasing parameter for social species increases R0,i but the relative positions of host species do not change. p = sociality parameter (intraspecific transmission multiplier). p = 1 assumes no effect of sociality. R0,i is averaged across all sites and years i.e. across the 48 networks. DWV-B – deformed wing viru…
Table S5. Adjusted prevalence estimation. Observed (raw) presence/absence data were used to estimate the adjusted prevalence (model predicted, based on the number of samples available) per site, year and species. Table shows average prevalence across all sites and years.
Table S6. Average basic reproduction number for each virus and bee species R0i across the networks and the number of networks in which the species was recorded (max = 48).
Table S7. Comparison of the average prevalence of viruses in bee species: adjusted prevalence (based on the observed prevalence), prevalence after theoretical removal of the first key host, and prevalence after theoretical removal of the second key host.
Table S8. Bayes factors of key host removal and intercept only models. Model 1 is compared with Model 2; a Bayes factor above 1 indicated support in favor of Model 1, a value below 1 indicates lack of support for Model 1.
Table S9. Results of the hurdle models of viral prevalence and load. Bold terms indicate probability of direction (pd) equal to or higher than 0.95. CI - Credible Interval. ESS – Effective Sample Size
Table S10. Sensitivity analysis of hurdle models. Sum of nodes is added as a covariate to every model to control for network size. Bold terms indicate probability of direction (pd) equal to or higher than 0.95. CI - Credible Interval. ESS – Effective Sample Size
Table S11. Sensitivity analysis of hurdle models removing species at sites where the resource overlap with the key host was not recorded. Bold terms indicate probability of direction (pd) equal to or higher than 0.95. CI - Credible Interval. ESS – Effective Sample Size.
Table S12. Results of the community-level models. Bold terms indicate probability of direction (pd) equal to or higher than 0.95. CI - Credible Interval. ESS – Effective Sample Size.

## Sheet: 1. Location
			2021			2022
Site	Long	Lat	Bumblebee	Honeybee	Wild bee	Bumblebee	Honeybee	Wild bee
Goe1070	10.3252	51.529	-	-	-	20	10	10
Goe1214	10.215	51.5009	-	-	-	20	10	10
Goe1227	9.72864	51.5029	-	-	-	20	10	9
Goe1256	10.1276	51.4926	-	-	-	20	10	12
Goe1286	9.8963	51.4879	-	-	-	20	10	10
Goe1378	10.0545	51.4677	-	-	-	20	10	11
Goe1392	9.69903	51.4617	22	10	11	21	10	12
Goe1425	10.1591	51.4552	20	10	11	20	10	9
Goe184	10.159	51.7247	-	-	-	20	10	12
Goe189	10.2287	51.7211	-	-	-	20	10	10
Goe235	10.1931	51.6927	12	10	9	20	10	10
Goe288	10.2843	51.6776	16	10	8	21	10	11
Goe47	10.2195	51.7767	18	10	10	19	10	10
Goe595	9.86393	51.6071	21	9	11	20	10	13
Goe598	9.9236	51.6145	-	-	-	20	10	15
Goe901_2	10.1117	51.5596	-	-	-	20	10	12
Gos1	10.47	51.9379	15	10	9	20	13	9
Gos2	10.2558	51.9774	20	10	10	20	10	10
Nor1	10.0007	51.8252	15	10	8	20	10	10
Nor1070	9.80842	51.7298	15	9	10	20	10	11
Nor1145	10.0953	51.7988	19	10	10	20	10	10
Nor174	9.94303	51.8733	-	-	-	20	10	6
Nor264	9.96514	51.685	13	9	9	20	10	10
Nor39	9.77526	51.7013	-	-	-	19	10	10
Nor508	9.7443	51.8358	16	8	10	20	10	10
Nor578	10.1299	51.6249	-	-	-	20	10	9
Nor918	9.88802	51.8891	13	13	5	20	10	8
WM1249	9.80794	51.321	20	10	10	20	10	7
WM1316	10.0017	51.2574	-	-	-	20	10	7
WM32	9.82221	51.3755	-	-	-	20	10	8
WM597	10.1074	51.1742	-	-	-	20	10	10
WM630	10.0424	51.1624	18	10	9	20	10	10

## Sheet: 2. No. of ind. viral screen
Species	Number of individuals	Number of sites	DWV-B prevalence	DWV-B mean load	DWV-B load SD	BQCV prevalence	BQCV mean load	BQCV load SD	ABPV prevalence	ABPV mean load	ABPV load SD	Included in analysis
Andrena bicolor	22	12	0.136364	80914.6	98935.2	0.0454545	679616	-	0.0454545	329500	-	Yes
Andrena dorsata	28	14	0.142857	296962	237532	0.178571	1.51319e+07	3.16505e+07	0.178571	3.07845e+06	3.28338e+06	Yes
Andrena flavipes	202	29	0.158416	268603	311165	0.29703	5.43808e+06	1.6347e+07	0.19802	4.63027e+06	1.21662e+07	Yes
Andrena gravida	3	3	0	0	-	0.333333	1.58422e+06	-	0.333333	17132.5	-	No (not found during transects)
Andrena minutula	36	12	0.0555556	19960.3	9517.48	0.0555556	17021.2	8480.14	0.333333	148547	187909	Yes
Andrena ovatula	5	3	0.4	500368	622735	0	0	-	0	0	-	Yes
Andrena wilkella	6	3	0.5	214176	279434	0	0	-	0.166667	655224	-	No (not found during transects)
Apis mellifera	470	32	0.387234	1.15157e+13	154687233023972	1	6.98456e+08	4.4875e+09	0.204255	1.4173e+11	1.06124e+12	Yes
Bombus lapidarius	443	32	0.250564	691402	1.47776e+06	0.936795	7.12786e+07	4.86072e+08	0.586907	6.14181e+11	6.44584e+12	No
Bombus pascuorum	367	32	0.0517711	624239	1.50247e+06	0.455041	5.51115e+07	2.32111e+08	0.196185	2.60605e+11	1.34763e+12	Yes
Bombus terrestris	68	15	0.176471	1.17686e+06	1.93901e+06	0.617647	9.57584e+07	2.82601e+08	0.205882	5.98036e+09	2.23617e+10	Yes
Colletes daviesanus	27	6	0.148148	743482	1.0843e+06	0.037037	792165	-	0.037037	31499.2	-	Yes
Colletes similis	3	2	0	0	-	0	0	-	0	0	-	Yes
Eucera longicornis	5	3	0.2	277262	-	0.2	4.24187e+06	-	0.4	3.66734e+06	4.10276e+06	Yes
Halictus rubicundus	4	4	0	0	-	0.25	160407	-	0	0	-	Yes
Halictus scabiosae	5	3	0.2	8692.39	-	0.2	584524	-	0	0	-	Yes
Halictus tumulorum	6	2	0.166667	6805.56	-	0.666667	1.11166e+06	2.21367e+06	0.333333	12162.2	350.971	Yes
Hylaeus communis	3	2	0.666667	5086.79	4083.07	0	0	-	0	0	-	Yes
Lasioglossum calceatum	38	14	0.131579	23230.9	35814.6	0.0526316	466720	649572	0.0263158	467020	-	Yes
Lasioglossum laticeps	5	4	0	0	-	0	0	-	0	0	-	No (not found during transects)
Lasioglossum parvulum	3	2	0.666667	17024.9	18133.5	0	0	-	0	0	-	No (not found during transects)
Lasioglossum pauxillum	30	11	0.433333	10687.3	17342	0.0666667	7634.72	4492.98	0.0666667	41834.8	2364.63	Yes
Lasioglossum villosulum	5	2	0.4	15342.5	9753.37	0	0	-	0.2	26571.7	-	Yes
Melitta leporina	5	2	0.2	108770	-	0.2	129822	-	0	0	-	Yes

## Sheet: 3. Primer info
Target	Name	Sequence 5’ – 3’	Reference
Beta-actin (Apis mellifera)	Am-actin2-qF	F: CGTGCCGATAGTATTCTTG	Locke et al. 2012
	Am-actin2-qB	R: CTTCGTCACCAACATAGG
Beta-actin (bumblebees)	Actin_F2_ES	F: CGC AAT TCG TTG TAG AAG GTG	Proesmans et al. 2025
	Actin_R2_ES	R: GTC ATC AGG GTG TGA TGG TC
28 S (non-Bombus wild bees)	28S rRNA F	F: TGGTTCCCTCCGAAGTTTCCCTCAG	Jones et al., 2021
	28S rRNA R	R: GCAAGCCAGAGATCTCACCCATTTA
ABPV	KIABPV-B6707	F: CTGAATAATACTGTGGTGCGT	de Miranda et al. 2010
	ABPV-F6548	R: TCATACCTGCCGATCAAG
BQCV	BQCV-F7893	F: AGTGGCGGAGATGTATGC	Locke et al. 2012
	BQCV-B8150	R: GGAGGTGAAGTGGCTATATC
DWV-B	VDVq-F2	F: TATCTTCATTAAAACCGCCAGGCT	McMahon et al. 2015
	VDVq-R2a	R: CTTCCTCATTAACTGAGTTGTTGTC
References:
de Miranda, J.R., Cordoni, G., & Budge, G. (2010). The acute bee paralysis virus-Kashmir bee virus-Israeli acute paralysis virus complex. J. Invertebr. Pathol., 103, S30-47
Jones, L.J., Ford, R.P., Schilder, R.J., López-Uribe, M.M. (2021) Honey bee viruses are highly prevalent but at low intensities in wild pollinators of cucurbit agroecosystems. J. Invertebr. Pathol., 185, 107667
Locke, B., Forsgren, E., Fries, I., & de Miranda, J.R. (2012). Acaricide treatment affects viral dynamics in Varroa destructor-infested honey bee colonies via both host physiology and mite control. Appl. Environ. Microb., 78, 227-235.
McMahon DP, Fürst MA, Caspar J, Theodorou P, Brown MJF and Paxton RJ (2015) A sting in the spit: widespread cross-infection of multiple RNA viruses across wild and managed bees. J. Anim. Ecol. 84, 615–624
Proesmans W, Alaux C, Albrecht M, Bassit K, Cyrille N, Dalmon A, Diévart V, Dominik C, Felten E, Gajda A, Heuschele JM, Laurent E, Maurer C, Neumann P, Pioz M, Schauer A, Schweiger O, Settele J, Stolle E, Szentgyörgyi H, Yañez O, Liu Y, Żmuda A, Paxton RJ, Vanbergen AJ (2025) Drivers of viral spill-over in landscape-scale pollinator networks across Europe: honey bee viral density, niche overlap w…

## Sheet: 4. Sensitivity R0
	p = 1			p = 2			p = 5			p = 10
Species	ABPV	BQCV	DWV-B	ABPV	BQCV	DWV-B	ABPV	BQCV	DWV-B	ABPV	BQCV	DWV-B
Andrena bicolor	0 ± 0	0 ± 0	0 ± 0	0 ± 0	0 ± 0	0 ± 0	0 ± 0	0 ± 0	0 ± 0	0 ± 0	0 ± 0	0 ± 0
Andrena flavipes	0.21 ± 0.28	0.24 ± 0.42	0.16 ± 0.23	0.21 ± 0.28	0.24 ± 0.42	0.16 ± 0.23	0.21 ± 0.28	0.24 ± 0.42	0.16 ± 0.23	0.21 ± 0.28	0.24 ± 0.42	0.16 ± 0.23
Andrena minutula	1.09 ± 0.96	0.41 ± 0.56	0.48 ± 0.51	1.09 ± 0.96	0.41 ± 0.56	0.48 ± 0.51	1.09 ± 0.96	0.41 ± 0.56	0.48 ± 0.51	1.09 ± 0.96	0.41 ± 0.56	0.48 ± 0.51
Andrena ovatula	0.38 ± 0.55	0.35 ± 0.54	1.08 ± 0.82	0.38 ± 0.55	0.35 ± 0.54	1.08 ± 0.82	0.38 ± 0.55	0.35 ± 0.54	1.08 ± 0.82	0.38 ± 0.55	0.35 ± 0.54	1.08 ± 0.82
Apis mellifera	0.57 ± 0.53	629.74 ± 647.37	1.25 ± 0.47	0.69 ± 0.52	728.74 ± 703.46	1.41 ± 0.44	0.86 ± 0.49	834.61 ± 781.12	1.55 ± 0.42	0.98 ± 0.44	889.87 ± 826.23	1.62 ± 0.42
Bombus lapidarius	1.89 ± 1.26	13.02 ± 12.94	0.61 ± 0.38	2.24 ± 1.31	17.26 ± 15.84	0.78 ± 0.38	2.58 ± 1.37	22.61 ± 20.52	1 ± 0.35	2.74 ± 1.43	25.74 ± 23.81	1.13 ± 0.32
Bombus pascuorum	0.52 ± 0.41	0.93 ± 0.95	0.32 ± 0.33	0.66 ± 0.41	1.14 ± 0.97	0.41 ± 0.35	0.83 ± 0.37	1.42 ± 0.99	0.53 ± 0.37	0.95 ± 0.33	1.61 ± 0.98	0.63 ± 0.37
Bombus terrestris	0.35 ± 0.2	0.73 ± 0.64	0.24 ± 0.13	0.53 ± 0.23	1.18 ± 0.99	0.39 ± 0.18	0.78 ± 0.23	1.87 ± 1.47	0.64 ± 0.21	0.96 ± 0.23	2.35 ± 1.75	0.82 ± 0.19
Colletes daviesanus	0.81 ± 0.55	0.83 ± 0.6	1.03 ± 0.49	0.81 ± 0.55	0.83 ± 0.6	1.03 ± 0.49	0.81 ± 0.55	0.83 ± 0.6	1.03 ± 0.49	0.81 ± 0.55	0.83 ± 0.6	1.03 ± 0.49
Halictus tumulorum	0.13 ± NA	0.13 ± NA	0.17 ± NA	0.24 ± NA	0.25 ± NA	0.31 ± NA	0.49 ± NA	0.53 ± NA	0.56 ± NA	0.75 ± NA	0.87 ± NA	0.78 ± NA
Lasioglossum calceatum	0.1 ± 0.31	0.1 ± 0.32	0.14 ± 0.36	0.11 ± 0.3	0.11 ± 0.32	0.16 ± 0.36	0.13 ± 0.3	0.12 ± 0.32	0.23 ± 0.35	0.17 ± 0.3	0.15 ± 0.32	0.31 ± 0.36
Lasioglossum pauxillum	0.57 ± 0.54	0.57 ± 0.54	1.36 ± 1.67	0.59 ± 0.54	0.59 ± 0.53	1.41 ± 1.63	0.62 ± 0.53	0.62 ± 0.52	1.53 ± 1.56	0.64 ± 0.5	0.65 ± 0.5	1.65 ± 1.49
Lasioglossum villosulum	0.08 ± NA	0.01 ± NA	0.13 ± NA	0.08 ± NA	0.01 ± NA	0.13 ± NA	0.08 ± NA	0.01 ± NA	0.13 ± NA	0.08 ± NA	0.01 ± NA	0.13 ± NA
Melitta leporina	0.02 ± NA	0.14 ± NA	0.37 ± NA	0.02 ± NA	0.14 ± NA	0.37 ± NA	0.02 ± NA	0.14 ± NA	0.37 ± NA	0.02 ± NA	0.14 ± NA	0.37 ± NA

## Sheet: 5. Adjusted prevalence
Species	# of individuals	DWV-B observed	DWV-B adjusted	BQCV observed	BQCV adjusted	ABPV observed	ABPV adjusted
Andrena bicolor	22	0.128083	0.136364	0.0835881	0.0454545	0.0670893	0.0454545
Andrena dorsata	28	0.186407	0.142857	0.134942	0.178571	0.157739	0.178571
Andrena flavipes	202	0.15824	0.158416	0.257522	0.29703	0.183988	0.19802
Andrena minutula	36	0.0574131	0.0555556	0.0658593	0.0555556	0.269564	0.333333
Andrena ovatula	5	0.329358	0.4	0.0644148	0	0.0465459	0
Apis mellifera	470	0.386989	0.387234	0.998118	1	0.204299	0.204255
Bombus lapidarius	443	0.251158	0.250564	0.937121	0.936795	0.580239	0.586907
Bombus pascuorum	367	0.0498682	0.0517711	0.44943	0.455041	0.17405	0.196185
Bombus terrestris	68	0.174337	0.176471	0.633922	0.617647	0.217386	0.205882
Colletes daviesanus	27	0.201355	0.148148	0.0658806	0.037037	0.0754603	0.037037
Colletes similis	3	0.0828956	0	0.145524	0	0.105312	0
Eucera longicornis	5	0.208811	0.2	0.235728	0.2	0.314673	0.4
Halictus rubicundus	4	0.0888412	0	0.250986	0.25	0.0945742	0
Halictus scabiosae	5	0.27459	0.2	0.220296	0.2	0.0752616	0
Halictus tumulorum	6	0.138346	0.166667	0.618254	0.666667	0.24127	0.333333
Hylaeus communis	3	0.470773	0.666667	0.105467	0	0.0928334	0
Lasioglossum calceatum	38	0.186983	0.131579	0.0626042	0.0526316	0.0429338	0.0263158
Lasioglossum pauxillum	30	0.322961	0.433333	0.0590354	0.0666667	0.0628563	0.0666667
Lasioglossum villosulum	5	0.472443	0.4	0.0468761	0	0.235848	0.2
Melitta leporina	5	0.215567	0.2	0.229232	0.2	0.0695669	0

## Sheet: 6. R0 results
Species	# networks	DWV-B		BQCV		ABPV
		R0 Mean	R0 SD	R0 Mean	R0 SD	R0 Mean	R0 SD
Andrena bicolor	3	0	0	0	0	0	0
Andrena flavipes	20	0.16	0.23	0.24	0.42	0.21	0.28
Andrena minutula	6	0.48	0.51	0.41	0.56	1.09	0.96
Andrena ovatula	6	1.08	0.82	0.35	0.54	0.38	0.55
Apis mellifera	46	1.41	0.44	728.74	703.46	0.69	0.52
Bombus lapidarius	46	0.78	0.38	17.26	15.84	2.24	1.31
Bombus pascuorum	43	0.41	0.35	1.14	0.97	0.66	0.41
Bombus terrestris	15	0.39	0.18	1.18	0.99	0.53	0.23
Colletes daviesanus	5	1.03	0.49	0.83	0.6	0.81	0.55
Halictus tumulorum	1	0.31	-	0.25	-	0.24	-
Lasioglossum calceatum	12	0.16	0.36	0.11	0.32	0.11	0.3
Lasioglossum pauxillum	11	1.41	1.63	0.59	0.53	0.59	0.54
Lasioglossum villosulum	1	0.13	-	0.01	-	0.08	-
Melitta leporina	1	0.37	-	0.14	-	0.02	-

## Sheet: 7. Prevalence simulation
Species	DWV-B						BQCV						ABPV
	Adjusted prevalence		Predicted prevalence w/o first key host (Apis mellifera)		Predicted prevalence w/o second key host (Lasioglossum pauxillum)		Adjusted prevalence		Predicted prevalence w/o first key host (Apis mellifera)		Predicted prevalence w/o second key host (Bombus lapidarius)		Adjusted prevalence		Predicted prevalence w/o first key host (Bombus lapidarius)		Predicted prevalence w/o second key host (Andrena minutula)
	Mean	SD	Mean	SD	Mean	SD	Mean	SD	Mean	SD	Mean	SD	Mean	SD	Mean	SD	Mean	SD
Andrena bicolor	0.209546	0.0040768	0.0225638	0.017951	0.209546	0.0040768	0.0166108	0.00131833	0.0023556	0.00196625	0.0147942	0.00265181	0.0590605	0.00294582	0.0438693	0.0119778	0.058798	0.00249113
Andrena flavipes	0.150405	0.0763725	0.0620321	0.0504416	0.149864	0.0768171	0.303321	0.16249	0.168987	0.150017	0.262453	0.165815	0.222247	0.0934262	0.155712	0.0906248	0.215291	0.0983808
Andrena minutula	0.105121	0.0489742	0.0673755	0.0664992	0.105121	0.0489742	0.0972749	0.020363	0.06294	0.0452124	0.092496	0.0234879	0.512711	0.0243593	0.488132	0.0649453	-	-
Andrena ovatula	0.501395	0	0.41527	0.141717	0.501395	0	0.0431548	0	0.0312736	0.0157584	0.0382752	0.00776495	0.0827379	0	0.0693827	0.0210542	0.0827379	8.77708e-18
Apis mellifera	0.382671	0.145907	-	-	0.382641	0.14592	0.998103	0.00125632	-	-	0.997447	0.0018551	0.206485	0.135551	0.151539	0.13037	0.206391	0.135502
Bombus lapidarius	0.245841	0.111573	0.180811	0.116191	0.245818	0.111572	0.934767	0.0474157	0.910126	0.0667917	-	-	0.572096	0.204494	-	-	0.572084	0.204491
Bombus pascuorum	0.0488946	0.0323648	0.0376221	0.0325777	0.0488946	0.0323648	0.461139	0.15904	0.405629	0.180826	0.397718	0.169944	0.181201	0.0890998	0.131609	0.0833652	0.181201	0.0890998
Bombus terrestris	0.184639	0.0521923	0.123475	0.0517204	0.184639	0.0521924	0.621865	0.124195	0.527865	0.168447	0.520913	0.155752	0.210411	0.133992	0.112473	0.0846976	0.210411	0.133992
Colletes daviesanus	0.212936	0.0551059	0.173785	0.0910404	0.21118	0.0590319	0.168353	0.0851206	0.129424	0.105442	0.168353	0.0851206	0.141116	0.0714461	0.141116	0.0714461	0.141116	0.0714461
Halictus tumulorum	0.220382	-	0.106097	-	0.220382	-	0.572267	-	0.478981	-	0.489959	-	0.38353	-	0.243579	-	0.38353	-
Lasioglossum calceatum	0.225271	0.0438415	0.0928296	0.0700568	0.22508	0.0433564	0.109265	0.020549	0.0458478	0.0353858	0.0860243	0.036259	0.0653196	0.00654673	0.0438445	0.0239622	0.064748	0.00677057
Lasioglossum pauxillum	0.43176	0.319554	0.335577	0.299644	-	-	0.0742958	0.0295769	0.0553663	0.0299298	0.0706791	0.0272466	0.0742635	0.0276546	0.0656414	0.0271186	0.0742635	0.0276546
Lasioglossum villosulum	0.335804	-	0.335804	-	0.335804	-	0.0482299	-	0.0482299	-	0.0482299	-	0.176013	-	0.176013	-	0.176013	-
Melitta leporina	0.263896	-	0.263896	-	0.263896	-	0.13188	-	0.13188	-	0.13188	-	0.0371062	-	0.0371062	-	0.0371062	-

## Sheet: 8. Bayes factor
Virus	Model 1	Model 2	BF in support of Model 1
DWV-B	A. mellifera removal	A. mellifera intercept-only	2042.05
	L. pauxillum removal	L. pauxillum intercept-only	0.086221
BQCV	A. mellifera removal	A. mellifera intercept-only	27.2201
	L. pauxillum removal	L. pauxillum intercept-only	0.483537
ABPV	B. lapidarius removal	B. lapidarius intercept-only	292.208
	A. minutula removal	A. minutula intercept-only	0.0890091

## Sheet: 9. Hurdle models
Virus	Bee group	Term	Predictor	Estimate	Est. Error	95% CI lower	95% CI upper	Bulk ESS	Tail ESS	pd
DWV-B	Bumble bee	Probability of presence	Intercept	1.76	0.37	1.06	2.53	5437.47	6182	1
			Viral exposure	-0.36	0.17	-0.69	-0.02	7318.13	7887.71	0.98
			Resource overlap with honeybee	-0.43	0.18	-0.79	-0.08	7686.27	8135.79	0.99
			Total bee density	-0.11	0.17	-0.44	0.23	6448.85	8260.71	0.75
			Connectance	-0.47	0.16	-0.8	-0.17	5812.84	7203.04	1
			Year 2022	-0.45	0.36	-1.15	0.24	6454.82	7704.45	0.89
			Bombus pascuorum	1.57	0.31	0.97	2.18	12257.6	9366.89	1
			Bombus terrestris	0.59	0.4	-0.19	1.4	13121.9	8954.38	0.93
		Viral load	Intercept	6.59	0.39	5.83	7.36	5556.27	7247.63	1
			Viral exposure	0.17	0.17	-0.17	0.5	7484.21	7998.93	0.84
			Resource overlap with honeybee	-0.37	0.23	-0.81	0.07	6238.44	8155.92	0.95
			Total bee density	0.1	0.15	-0.2	0.41	7004.48	7205.39	0.73
			Connectance	0.18	0.14	-0.09	0.46	6221.93	7138.63	0.9
			Year 2022	-1.34	0.38	-2.08	-0.62	5476.9	7645.23	1
			Bombus pascuorum	-0.27	0.4	-1.06	0.5	8674.03	8795.63	0.75
			Bombus terrestris	-0.29	0.43	-1.13	0.55	8977.59	8589.22	0.75
	Other wild bee	Probability of presence	Intercept	3.78	0.61	2.66	5.05	7739.86	7467.16	1
			Viral exposure	-0.23	0.24	-0.71	0.25	7739.65	8307.97	0.83
			Resource overlap with honeybee	0.05	0.22	-0.39	0.46	6587.75	8339.19	0.61
			Total bee density	0.06	0.26	-0.45	0.58	8501.38	7737.71	0.6
			Connectance	-0.38	0.22	-0.81	0.07	7593.27	7572.29	0.95
			Year 2022	-2.37	0.55	-3.48	-1.35	10232.3	9031.27	1
		Viral load	Intercept	6.77	0.75	5.27	8.23	5627.36	7180.52	1
			Viral exposure	0.43	0.29	-0.14	1	6792.2	7319.78	0.93
			Resource overlap with honeybee	0.02	0.27	-0.54	0.54	4848.41	6585.43	0.53
			Total bee density	0.26	0.33	-0.39	0.92	7938.67	7878.83	0.79
			Connectance	0.05	0.24	-0.42	0.52	7782.81	8673.9	0.59
			Year 2022	-2.24	0.65	-3.52	-0.97	8867.98	8712.5	1
BQCV	Bumble bee	Probability of presence	Intercept	-2.79	0.37	-3.53	-2.08	5468.89	7744.07	1
			Viral exposure	-0.09	0.13	-0.36	0.17	10370.5	9370.79	0.76
			Resource overlap with honeybee	-0.32	0.17	-0.66	0	7479.41	8997.35	0.97
			Total bee density	0.03	0.18	-0.33	0.39	5678.34	7210.93	0.56
			Connectance	0.26	0.16	-0.04	0.56	6708.09	8183.98	0.95
			Year 2022	-0.3	0.32	-0.95	0.32	8704.36	9016.92	0.82
			Bombus pascuorum	3.06	0.29	2.5	3.63	11171.8	9008.86	1
			Bombus terrestris	2.04	0.38	1.3	2.79	12973.1	8949.99	1
		Viral load	Intercept	8.87	0.32	8.24	9.48	3904.92	6369.48	1
			Viral exposure : Resource overlap with honeybee	0.37	0.11	0.15	0.59	8329.33	8775.52	1
			Viral exposure	-0.1	0.11	-0.32	0.12	7213.8	8226.28	0.8
			Resource overlap with honeybee	0.48	0.14	0.2	0.77	6042.07	8617.85	1
			Total bee density	0.03	0.16	-0.28	0.34	5368.03	7778.39	0.59
			Connectance	-0.19	0.15	-0.49	0.09	5279.68	7373.78	0.91
			Year 2022	0.1	0.28	-0.44	0.64	6900.21	8690.91	0.64
			Bombus pascuorum	-1.15	0.22	-1.59	-0.72	9015.86	8987.02	1
			Bombus terrestris	0.49	0.34	-0.19	1.17	14759.8	9232.9	0.92
	Other wild bee	Probability of presence	Intercept	2.36	0.52	1.38	3.43	6047.19	7326.2	1
			Viral exposure	-0.02	0.19	-0.38	0.36	10197.4	8983.59	0.54
			Resource overlap with honeybee	0.08	0.24	-0.38	0.57	6706.52	6885.33	0.62
			Total bee density	0.03	0.21	-0.38	0.47	6430.27	6776.6	0.56
			Connectance	0.08	0.24	-0.42	0.52	4506.54	6114.94	0.65
			Year 2022	-0.44	0.42	-1.3	0.37	8560.31	8476.94	0.86
		Viral load	Intercept	8.19	0.69	6.8	9.53	7433.19	8154.68	1
			Viral exposure : Resource overlap with honeybee	0.66	0.37	-0.06	1.39	11042.4	8661.62	0.96
			Viral exposure	-0.21	0.33	-0.87	0.44	7566.7	7857.05	0.75
			Resource overlap with honeybee	0.52	0.35	-0.16	1.21	8133.87	7861.01	0.93
			Total bee density	-0.24	0.27	-0.77	0.29	7505.43	8517.04	0.82
			Connectance	-0.46	0.32	-1.1	0.16	7787.42	8144.29	0.93
			Year 2022	-1.75	0.73	-3.16	-0.28	8202.12	8769.44	0.99
ABPV	Honey bee	Probability of presence	Intercept	2.59	0.42	1.81	3.45	5130.88	6235.21	1
			Viral exposure	-0.34	0.22	-0.81	0.07	6414.52	6588.36	0.95
			Resource overlap with Bombus lapidarius	0.24	0.19	-0.14	0.6	6041.72	7143.53	0.89
			Total bee density	-0.14	0.2	-0.53	0.27	4956.69	6061.02	0.76
			Connectance	-0.04	0.19	-0.43	0.32	5188.3	5768.93	0.57
			Year 2022	-1.3	0.43	-2.17	-0.49	6709.08	6772.08	1
		Viral load	Intercept	9.08	1.07	6.94	11.14	5724.81	6704.37	1
			Viral exposure	0.19	0.47	-0.73	1.15	6637.48	6507.06	0.66
			Resource overlap with Bombus lapidarius	-0.38	0.38	-1.12	0.38	6700.34	7095.66	0.84
			Total bee density	0.13	0.32	-0.5	0.75	7209.19	5224.15	0.66
			Connectance	-0.41	0.42	-1.25	0.42	6294.13	7078.02	0.84
			Year 2022	-1.14	1.24	-3.57	1.32	5859.18	6782.32	0.82
	Bumble bee	Probability of presence	Intercept	3	0.54	1.96	4.09	7754.2	7650.01	1
			Viral exposure	-0.42	0.2	-0.84	-0.04	8728.81	6872.65	0.98
			Resource overlap with Bombus lapidarius	0.26	0.21	-0.15	0.66	7684.63	8983.69	0.9
			Total bee density	-0.01	0.22	-0.44	0.43	8047.31	8370.4	0.51
			Connectance	-0.27	0.2	-0.68	0.12	7876.69	8236.26	0.91
			Year 2022	-1.42	0.53	-2.47	-0.43	8635.82	8358.85	1
			Bombus terrestris	-1.5	0.6	-2.7	-0.34	8902.6	7491.8	0.99
		Viral load	Intercept	9.29	1.42	6.52	12.05	7732.15	6596.98	1
			Viral exposure	-0.35	0.54	-1.42	0.69	6780.8	8594.2	0.73
			Resource overlap with Bombus lapidarius	0.25	0.53	-0.81	1.26	8563.53	7615.76	0.69
			Total bee density	-0.33	0.55	-1.42	0.74	10404.2	7726.32	0.73
			Connectance	-0.25	0.45	-1.15	0.62	10306.1	8779.97	0.72
			Year 2022	0.44	1.48	-2.49	3.34	8131.1	8152.71	0.61
			Bombus terrestris	-1.08	1.72	-4.42	2.25	8138.58	7720.4	0.73
	Other wild bee	Probability of presence	Intercept	3.03	0.71	1.66	4.47	4646.58	6488.88	1
			Viral exposure	-0.2	0.34	-0.93	0.43	6412.68	6852.2	0.71
			Resource overlap with Bombus lapidarius	-0.16	0.24	-0.63	0.32	7173.73	7949.61	0.75
			Total bee density	-0.13	0.34	-0.82	0.52	4571.69	5856.6	0.64
			Connectance	-0.44	0.31	-1.07	0.14	5199.21	6767.65	0.93
			Year 2022	-0.91	0.64	-2.21	0.35	5560.53	7966.02	0.92
		Viral load	Intercept	8.09	0.98	6.12	9.99	4332.62	5446.39	1
			Viral exposure	0.34	0.49	-0.59	1.35	5472.13	6769.45	0.76
			Resource overlap with Bombus lapidarius	0.53	0.26	0.01	1.03	6674.73	7865.84	0.98
			Total bee density	-0.07	0.37	-0.79	0.68	4687.89	6526.44	0.58
			Connectance	-0.23	0.33	-0.86	0.43	5387.46	6400.1	0.77
			Year 2022	-1.47	1	-3.47	0.48	4483.61	6481.21	0.93

[truncated: 3 more sheets: 10. Sensitivity hurdle, 11. Sensitivity hurdle overlap, 12. Landscape models]
